# Supplementary material for: Development of a simple method for differential delivery of volatile anesthetics to the spinal cord of the rabbit
Source: PLoS One. 2020 Feb 24;15(2):e0223700. doi: 10.1371/journal.pone.0223700 (PMC7039460; doi:10.1371/journal.pone.0223700)
Supplement: S1 Data — (XLS) [file pone.0223700.s001.xls]

## Sheet: MAP HR
		MAP	1.After induction	2.During infusion	3.End of the study		HR	After induction	During infusion	End of the study
	isoflurane group	central ear artery	92	95	85		isoflurane group	217	209	225
			92	83	82			208	196	212
			91	84	86			220	202	215
			90	85	82			205	194	223
			92	95	90			188	202	193
			85	82	89			202	199	208
			91	83	94			198	206	216
			90	83	92			192	203	202
			90.4±2.3	86.3±5.5	87.5±4.5			203.8±11.2	201.4±5.0	211.8±10.6
		不同时间点	P=0.169				不同时间点	P=0.091
		2vs1
		2vs3
		femoral artery	95	80	86		sevoflurane group	219	194	216
			93	75	87			229	217	210
			92	85	90			214	202	219
			94	70	95			222	203	226
			95	75	93			224	208	245
			89	65	83			205	216	222
			85	72	90			195	200	202
			95	75	83			213	216	220
			92.3±3.6	74.6±6.1	88.4±4.4			215.1±11.0	207.0±8.6	220.0±12.6
		不同时间点	P<0.001				不同时间点	P=0.076
		2vs1	P<0.001
		2vs3	P<0.001
	sevoflurane group	central ear artery	85	82	85
			89	92	82
			82	75	79
			88	76	82
			92	82	86
			98	94	87
			87	83	78
			84	93	95
			88.1±5.1	84.6±7.5	84.3±5.4
		不同时间点	P=0.390
		femoral artery	95	76	92
			90	65	85
			86	68	82
			85	78	92
			96	70	85
			93	72	84
			94	73	90
			83	69	79
			90.3±5.0	71.4±4.3	86.1±4.8
		不同时间点	P<0.001
		2vs1	P<0.001
		2vs3	P<0.001

## Sheet: Concentration
				isoflurane 8ml/kg/h
				central ear vein				femoral vein						X	Y
	Weight	Length	Location	λ血/气	C血（％）	P血		λ血/气	C血（％）	P血	Ratio=femoral/central ear	Fold		Dose of emulsified iso（ml）	λ b/g of jugular veinvein
1	2.56	26.2	2	1.67632	0.719814	3.26345		1.87402	3.27303	13.2736	24.586	4.06735		10.8	1.87402
1	2.09	24	2	2.06596	1.4572	5.36057		1.4919	2.66221	13.5617	39.5272	2.5299		7.2	1.4919
1	2.17	24.6	3	2.18272	1.42092	4.9475		1.7224	2.89786	12.7867	38.6925	2.58448		8.3	1.7224
1	2.5	25.5	3	1.73527	0.928799	4.06789		1.86671	3.52306	14.3436	28.3603	3.52605		10.2	1.86671
1	2.34	24.8	3	2.08428	1.2077	4.4037		1.7725	2.47911	10.6298	41.428	2.41382		9.1	1.7725
1	2.4	25.6	3	1.70571	0.643967	2.86928		1.78772	3.39807	14.446	19.8621	5.0347		9.4	1.78772
1	2.13	23.6	3	2.14887	0.582294	2.05943		1.81376	2.49111	10.4383	19.7296	5.06853		8.6	1.81376
1	2.87	26.7	3	1.92344	1.09872	4.34134		2.0603	3.09191	11.4054	38.0639	2.62716		12.8	2.0603
mean±SD		25.13±1.07		1.94±0.21	1.01±0.34	3.91±1.11		1.80±0.16	2.98±0.41	12.61±1.60	31.28±9.17%	3.48±1.13
intragroup among different veins
				sevoflurane 12ml/kg/h
				central ear vein				femoral vein						X	Y
	Weight	Length	Location	λ血/气	C血（％）	P血		λ血/气	C血（％）	P血	Ratio%=central ear/femoral	Fold		Dose of emulsified iso（ml）	λ b/g of jugular veinvein
2	2.04	23.8	2	0.937035	0.673214	5.46023		0.954242	2.43241	19.3728	28.1851	3.54798		9.8	0.954242
2	2.48	24.8	3	1.12675	0.56764	3.82877		1.07315	2.9312	20.7587	18.4442	5.42177		15.4	1.07315
2	2.78	26.4	3	0.901209	0.439709	3.70812		1.33228	3.56435	20.3329	18.2371	5.48333		17.7	1.33228
2	2.64	25.5	2	1.31272	0.636165	3.68308		1.35164	3.34764	18.8231	19.5668	5.1107		16.9	1.35164
2	2.59	26.2	2	1.25556	0.450546	2.72719		1.18279	2.7731	17.8186	15.3053	6.53367		15	1.18279
2	2.4	25	3	0.984803	0.594737	4.58975		0.945121	2.56844	20.6536	22.2225	4.49994		10.8	0.945121
2	2.535	26	2	1.0308	0.62934	4.64006		1.24502	3.85002	23.5018	19.7434	5.06498		15.5	1.24502
2	2.234	25.2	3	0.916549	0.293821	2.43636		1.0552	2.50932	18.0732	13.4805	7.4181		13.5	1.0552
mean±SD		25.36±0.86		1.058±0.158	0.535±0.130	3.885±1.003		1.142±0.160	2.997±0.530	19.917±1.835	19.40±4.46%	5.34±1.18
intragroup among different veins				P=0.308	P<0.001	P<0.001
				±	±	±		±	±	±
